# Supplementary material for: Non-redundant roles of the phosphoinositide phosphatases PTEN and PIPP in PI3K/AKT signaling in breast cancer
Source: Commun Biol. 2025 Dec 17;9:96. doi: 10.1038/s42003-025-09364-2 (PMC12827249; doi:10.1038/s42003-025-09364-2)
Supplement: Supplementary file 3 — Supplementary Data 1 [file 42003_2025_9364_MOESM3_ESM.xlsx]

## Sheet: Figure 1
Figure 1B			Figure 1D			Figure 1F					Figure 1H
Pten+/-	Pipp-/-;Pten+/-		Pten+/-	Pipp-/-;Pten+/-		WT	Pipp-/-	Pten+/-	Pipp-/-;Pten+/-		Pten+/-	Pipp-/-;Pten+/-
0	0		563	3312		0	1.32	7.69	5.88		0	6.34
0	128		0	1625		0	4	3.26	8.93		9.8	7.22
63	108		0	0		8.82	0	2.78	5.13		4	0
0	0		501	2553		2.13	8.33	8.06	4.55		5.41	83.89
0	205		1121	0		3.81	5.13	2.13	4.17		0	61.83
0	65		1456	929		1.19	3.03	6.74	2.78		1.67	15.79
56	0		0	2303		2.16	0	4	10.71		6.33	80.61
0	184			290		3.03	3.61	3.66	4.49		9.43	60
97	126			1068		0	3.7	10.2	9.24		15	76.19
6	81			807		0	2.78	7.44	3.7		51.56	1.12
0				3027					6.67		23.81	18.68
37				2986								25.98
												9.48

## Sheet: Figure 2
Figure 2C			Figure 2E			Figure 2G
Pten+/-	Pipp-/-;Pten+/-		Pten+/-	Pipp-/-;Pten+/-		WT	Pipp-/-	Pten+/-	Pipp-/-;Pten+/-
45	50		67	63		34	59	50	38
25	43		53	50		56	54	49	41
24	36		47	69		47	45	41	39
33	43		36	46		42	46	35	52
31	38		35	56		35	40	45	49
40	50		69	59		31	44	38	36
27	42		55	68		42	44	53	36
	39		44	72		43	47	43
			39	70		41	41	48
			35	58		61
				67

## Sheet: Figure 3
Figure 3B					Figure 3E					Figure 3H
WT	Pipp-/-	Pten+/-	Pipp-/-;Pten+/-		WT	Pipp-/-	Pten+/-	Pipp-/-;Pten+/-		WT	Pipp-/-	Pten+/-	Pipp-/-;Pten+/-
1	1.32715	1.53005	1.78499		2.17391	5.76923	6.63265	14.8148		1	1.38316	1.30822	1.69205
1	1.30582	1.29239	1.6925		5.45746	9.64052	3.91791	13.3333		1	1.28765	1.73514	2.05936
1	1.10945	1.29128	1.60831		1.19403	3.53982	4.58453	10.74		1	1.56122	1.51827	1.71043
					4.64286	6.13718	1.74419	8.42105		1	1.24569	1.28022	1.83352

## Sheet: Figure 4
Figure 4B
Pten+/-	Pipp-/-;Pten+/-
0.748362	1.79254
0.767643	2.29374
1.45819	1.51809
0.625849	0.987685
1.29425	3.2566
1.02536	0.886331
0.268959	4.16173
0.712294	0.822304
0.922876	2.22969
	1.36185

## Sheet: Figure 5
Figure 5A										Figure 5C					Figure 5E					Figure 5G
PIPP					PTEN															Colony number					Colony size
Control	PIPP	PTEN	PIPP/PTEN		Control	PIPP	PTEN	PIPP/PTEN		Control	PIPP	PTEN	PIPP/PTEN		Control	PIPP	PTEN	PIPP/PTEN		Control	PIPP	PTEN	PIPP/PTEN		Control	PIPP	PTEN	PIPP/PTEN
1	0.366021	1.02811	0.233258		1	0.784584	0.238159	0.602878		14.06	18.2205	19.6322	25.0234		1	1.37	1.26	1.91		1	1.20089	1.02679	0.748512		1	0.890896	0.716817	1.35753
1	0.408951	0.959264	0.570382		1	1.24757	0.293209	0.598739		9.27078	20.6357	15.9091	23.0747		1	1.3	1.23	1.56		1	1.31046	0.933633	0.627672		1	0.937322	0.81536	1.20036
1	0.578344	1.09429	0.607097		1	1.31039	0.180491	0.619854		13.726	22.2871	21.8213	25.6188		1	1.37	1.11	1.8		1	1.47162	1.03199	0.635707		1	0.767794	0.882104	1.21042
										11.898	17.2627	19.586	24.1721		1	1.52	1.23	1.66		1	1.34378	0.885406	0.726738
															1	1.14	1.59	1.95

## Sheet: Figure 6
Figure 6B					Figure 6C					Figure 6D					Figure 6E					Figure 6G
Control	PIPP	PTEN	PIPP/PTEN		Control	PIPP	PTEN	PIPP/PTEN		Control	PIPP	PTEN	PIPP/PTEN		Control	PIPP	PTEN	PIPP/PTEN		Control	PIPP	PTEN	PIPP/PTEN
1	1.20746	1.18765	1.59861		1	1.13797	1.00234	1.08177		1	1.17116	1.23682	1.56908		1	1.19072	1.78314	1.96724		1	1.15331	1.18276	1.36656
1	1.29742	1.28191	1.69931		1	1.11461	0.666391	0.857137		1	1.15768	1.19362	1.54498		1	1.05428	1.12728	1.86985		1	0.943149	0.825484	1.26017
1	1.24837	1.41598	1.51946		1	1.36003	1.12875	1.2368		1	1.35502	1.29984	1.53779		1	1.00554	1.19772	1.18064		1	1.09453	0.847741	1.11513
1	1.16378	1.18274	1.39236							1	1.26136	1.17063	1.54212		1	1.40742	2.08286	1.71377		1	1.11265	0.978732	1.42269
															1	1.45162	1.38016	1.72954		1	1.0391	1.17999	1.30241
															1	1.29774	1.53651	1.66888

## Sheet: Figure 7
Figure 7A			Figure 7B			Figure 7C				Figure 7D						Figure 7E			Figure 7F				Figure 7G				Figure 7H				Figure 7I							Figure 7J				Figure 7K				Figure 7L
ER+ve	ER-ve		Normal PTEN	Low PTEN			ER+ve	ER-ve			Luminal	HER2+ve	TNBC			PTEN No alteration (n = 1655)	PTENLow/mutated (n = 211)			ER+ (n = 1343)	ER- (n = 435)			PR+ (n = 992)	PR- (n = 874)			HER2- (n = 1636)	HER2+ (n = 230)			Luminal A (n = 673)	Luminal B (n = 454)	HER2- (n = 218)	Basal (n = 198)	Claudin low (n = 182)			Grade 1/2 (n = 882)	Grade 3 (n = 914)		Months	PIPP/PTEN low (n = 369)	PIPP/PTEN high (n = 770)		Months	PIPP/PTEN low (n = 166)	PIPP/PTEN high (n = 341)
0.858565	0.50698		0.017458	0.121582		PIPP/PTEN +	92	8		PIPP+ PTEN+	92	4	4			-0.9511	1.2724		PIPP+ PTEN+	84	16		PIPP+ PTEN+	58	42		PIPP+ PTEN+	86	14		PIPP+ PTEN+	44	28	14	6	8		PIPP+ PTEN+	54	46		11.8667	1			28.2079	0
0.093428	0.078021		0.125869	0.027205		PIPP/PTEN -	39	61		PIPP+ PTEN-	67	33	0			-1.2108	1.0714		PIPP+ PTEN-	39	61		PIPP+ PTEN-	49	51		PIPP+ PTEN-	96	4		PIPP+ PTEN-	26	31	10	23	9		PIPP+ PTEN-	40	60		51.7	1			19.3971	0
0.106579	0.080214		0.194791	0.190782						PIPP- PTEN+	67	10	23			-0.3804	-0.1765		PIPP- PTEN+	5	95		PIPP- PTEN+	6	94		PIPP- PTEN+	91	9		PIPP- PTEN+	2	1	8	43	46		PIPP- PTEN+	13	87		140.867	0			52.898	1
0.124137	0.0819		0.094078	0.441351						PIPP- PTEN-	48	18	34			0.344	-0.2552		PIPP- PTEN-	0	100		PIPP- PTEN-	0	100		PIPP- PTEN-	100	0		PIPP- PTEN-	0	0	2	74	24		PIPP- PTEN-	5	95		30.3667	1			38.5968	0
0.139661	0.118257		1.65864	0.046391												0.18	-1.0618																									307.933	0			33.9941	0
0.15822	0.122428		0.054788	0.05872												0.445	0.9944																									14.7	1			17.5231	0
0.200267	0.136787		0.166086	0.059954												0.0201	-0.8252																									60.6667	0			26.9586	0
0.205898	0.153893		0.220676	0.091505												-0.0478	-0.5492																									31.4333	1			16.0437	0
0.217638	0.156041		0.291183	0.283221												1.1714	0.4176																									108.467	1			125.16	0
0.241484	0.167241		4.37718	0.003496												-0.2826	-0.8757																									185.3	0			31.7257	0
0.25349	0.171943		0.063813	0.060791												0.2079	-0.2325																									145.5	0			14.7944	0
0.275476	0.175556		0.130308	0.029157												-2.307	0.8055																									26.5667	1			108.032	0
0.279322	0.192109		0.116629	0.012007												-1.5768	-1.3819																									44.8333	1			5.09584	1
0.307786	0.193446		0.109576	0.066064												-1.1933	0.6855																									188.133	0			7.79169	1
0.353553	0.194791		0.034435	0.332171												-0.0602	0.277																									274.2	0			22.8162	0
0.353553	0.203063		0.406126	0.014478												0.2349	-0.0432																									82.1	0			0.032876	0
0.358489	0.204476		0.020761	0.790041												-1.732	0.2921																									16.7	1			12.0985	0
0.376312	0.223756		0.408951	0.033032												0.4582	-1.2097																									32.9333	1			0.328764	0
0.376312	0.231647		0.185565	0.069348												-0.5784	1.2461																									128.367	0			77.9498	0
0.395021	0.239816		0.050766	0.166086												-0.7049	0.0311																									195.367	1			91.0675	0
0.426317	0.248273		1.22264	0.078021												1.1462	0.6575																									200.433	0			19.3313	1
0.429283	0.257028		0.258816	0.067452												1.5936	0.1658																									144.933	0			70.8485	0
0.438303	0.269807		5.06303	0.303549												1.4382	0.3925																									11.0667	1			73.8403	0
0.463294	0.273573		0.255253	0.181747												0.4332	0.7907																									62.9	1			47.1447	0
0.473029	0.285191		0.535887	0.076947												-0.2107	1.7858																									20.2	1			34.9147	0
0.479632	0.287175		1.8025	0.255253												0.7337	-1.0927																									112.4	1			14.4985	0
0.493116	0.297302		0.10083	0.035403												2.6754	0.8399																									133.733	0			13.5779	0
0.493116	0.29937		0.019505	0.074842												1.1176	-0.6199																									16.7	1			11.8684	1
0.514057	0.29937		0.68302	0.291183												1.3662	0.065																									25.3333	0			23.4737	0
0.554785	0.314253		0.042986	0.071794												-0.6464	0.0283																									37.3667	1			79.1005	0
0.558644	0.316439		0.168404	0.037681												-0.7951	0.6655																									286.067	0			15.682	0
0.641713	0.392292		0.137738	0.060371												0.8033	0.1574																									125.6	1			24.5586	0
0.673617	0.395021		1.04247	0.059129												1.1529	0.7244																									221.933	0			17.4902	0
0.678302	0.397768		0.074325	0.194791												0.7702	-1.855																									109.767	0			6.80541	1
0.726986	0.397768		0.066064	0.115824												0.1756	-0.5531																									22.6667	1			19.9888	0
0.812252	0.403321		0.08362	0.590496												-0.7167	0.1954																									125.6	1			0.328764	0
0.812252	0.417544		0.570382	1.13288												3.2405	-1.8107																									75.4	0			14.7944	0
0.846745	0.426317		0.05672	0.198884												-0.5715	-1.6656																									182.233	0			73.0512	0
0.939523	0.435275		0.052922	0.077482												0.3077	-1.3486																									77.4	0			31.9558	0
0.959264	0.435275		0.041521	0.228458												0.6746	-1.0487																									31.9333	1			19.2655	0
1.03527	0.444421		0.773782	0.009618												-1.5506	-1.6936																									10.6333	1			19.5943	0
1.14076	0.473029		0.112656	0.31864												1.01	-1.0995																									134.467	1			74.8923	0
1.19748	0.496546		2.44528	0.271684												-1.7148	0.5091																									29	1			14.4985	0
1.19748	0.496546		0.392292	0.150726												-1.266	0.7471																									228.9	0			31.7257	0
1.55833	0.532185		0.578344	0.031686												1.3645	-0.6692																									98.1	1			58.5199	0
0.965936	0.547147		0.598739	0.456916												-0.3199	-2.1367																									89.3667	1			233.619	0
1.17284	0.578344		0.737135	0.023035												0.4047	-0.2619																									66.7333	1			16.0765	0
1.53687	0.602904		0.482968	0.034674												-0.5107	0.487																									182.9	0			33.0407	0
0.366021	0.659754		0.20166	0.19751												1.5677	-0.4763																									32.0333	1			40.7338	0
0.353553	0.721965		0.373712	0.314253												0.0419	0.3311																									48.8	0			78.4101	0
0.817902	0.721965		0.514057	0.198884												-1.0873	-0.8085																									60.1333	0			32.7448	0
0.888843	0.752623		0.183011	0.574349												0.8472	-0.9331																									49.4333	1			12.3615	0
0.907519	0.752623		0.619854	0.019641												-0.1269	-1.3223																									14.4333	1			14.0711	0
1.01396	0.773782		0.154963	0.021051												1.4031	1.0605																									144.433	0			106.749	0
1.04972	0.823591		0.692555	0.003906												1.1883	-1.0375																									151.9	0			52.7337	0
0.48971	0.840896		0.133972	0.031686												0.2532	-1.6419																									40.6333	1			19.956	0
0.726986	0.864537		0.80107	0.554785												0.4279	0.1369																									26.2667	1			36.8215	1
1.03527	0.939523		0.632878	0.309927												1.0093	-1.68																									46.0667	1			16.1094	1
0.926588	0.986233		1.30134	0.03082												0.4141	1.1131																									22.4667	1			33.7311	0
0.171943	1.02811		0.03901	0.45376												-0.799	-1.5488																									110.533	0			41.6215	0
1.04972	1.45397		0.554785	0.517632												0.2343	2.1084																									43.2667	1			22.4217	1
2.02792	0.363493		0.129408	0.554785												-0.2296	-1.8561																									24.3333	1			106.782	0
0.25349	0.314253		0.521233	0.190782												2.2092	-0.0821																									67.4667	0			39.5502	0
1.84038	0.248273		0.303549	0.213159												0.5609	0.792																									82.3667	0			11.8355	0
0.668964	0.757858		0.31864	0.115824												-0.943	0.6767																									85.3667	0			47.3091	0
1.30134	1.98619		1.59107	0.023683												0.6972	0.9335																									229.9	0			18.2793	1
0.528509			2.75108	0.054788												1.2827	1.831																									136	0			115.264	0
0.702222			2.42839	0.05872												1.5247	-1.7346																									221.2	0			17.2601	0
1.31039			1.50525	0.054409												0.1653	-0.715																									72.3667	0			140.875	0
0.870551			2.58471	0.160428												-0.5984	-1.9322																									194.1	1			10.2903	0
1.34723			0.82932	0.038473												0.9335	0.5276																									55.9333	0			20.0875	0
1.50525			0.170755	0.006754												-0.373	-0.0231																									146.9	0			18.3779	1
0.678302			3.03143	0.136787												0.5441	-1.4478																									195.933	0			21.1724	0
0.486327			0.543367	0.057512												0.6866	-1.4824																									104.467	1			14.9916	1
			0.314253	0.366021												1.5675	0.5427																									88	0			38.7612	0
			1.18099	0.234881												-0.757	-0.383																									21.1667	1			67.3308	0
			1.68179	0.094078												-1.2764	0.3768																									138.333	0			82.6183	0
			1.03527	0.301452												0.7943	0.7221																									22.1333	1			1.1178	0
			0.882703	0.241484												0.381	-0.1707																									158.033	0			20.1203	0
			4.31691	0.00657												-0.0217	-0.7549																									175.633	0			26.9257	0
			5.57897	0.0819												1.4913	-0.499																									206.567	1			28.5038	0
			2.92817	0.30566												0.3283	-0.8119																									58.6	0			16.4053	0
				0.25												0.1766	-1.5982																									14.8	1			104.284	0
				0.266093												0.2838	-0.0384																									30.9333	1			12.5916	0
				0.084202												0.3609	-1.504																									278.267	0			8.74511	0
				0.246558												-0.9187	-1.3608																									274.4	0			84.0977	0
				6.10504												-1.9776	-0.764																									147.167	0			55.6268	0
				0.650671												-1.7845	-0.844																									149.867	0			12.6574	0
				0.183011												-1.6345	0.6669																									34.7	1			25.0518	0
				0.043889												-0.6467	-0.8723																									33.1333	1			33.764	0
				0.303549												1.2459	-0.2256																									248.767	0			23.0463	0
				0.037163												0.8998	-1.1524																									136.167	0			2.59723	0
																-1.5812	-2.0516																									16.6	1			14.4985	0
																-0.667	0.8275																									23.7667	0			39.5502	0
																0.0165	-1.0397																									188.333	0			36.2955	0
																1.2115	-1.1173																									83.6333	1			36.3612	0
																-1.4862	-1.9818																									182.833	0			49.8406	1
																0.5752	-1.7368																									166.033	0			23.9669	1
																-0.1587	-0.351																									65.4667	1			20.3833	0
																-0.2421	1.1629																									83.3667	1			21.4025	0
																-0.083	0.9506																									120.433	0			35.3092	0
																0.499	0.4434																									136.167	0			0.986291	0
																1.4282	-1.3837																									24.9	1			75.8129	0
																0.7024	0.6086																									27.8667	1			65.3582	0
																1.4141	-0.0869																									262.867	1			12.9533	0
																-0.0312	-1.1506																									213.9	0			7.06842	0
																-0.1482	1.5997																									63.9667	1			60.5582	0
																0.8207	-1.013																									52.9667	1			0.328764	0
																-0.0593	0.4109																									72.2	1			48.4597	0
																0.1939	-2.3139																									142.467	0			86.9579	0
																-0.4281	-1.0446																									21.9333	1			55.3309	0
																0.9172	-1.6277																									102.067	0			0.328764	0
																-0.4132	-0.3086																									105.8	0			18.2135	0
																-0.5427	-1.4334																									50.9	1			101.128	1
																0.3955	-1.2899																									176.1	1			20.8765	0
																0.4854	-1.6048																									56.3333	1			29.0298	0
																0.1246	-1.7504																									117.667	1			19.0354	0
																0.0715	-1.8096																									45.9333	1			25.6436	1
																0.8546	-1.8591																									117.033	0			75.9772	0
																0.4599	0.6199																									43.2667	0			28.2408	1
																-0.0292	-0.1316																									150.6	1			32.7448	0
																-1.1192	1.8363																									165.433	0			29.8189	0
																0.5308	-0.3735																									84.9	1			19.1998	0
																-0.5863	1.6436																									130.867	1			12.0327	0
																0.2893	-0.9136																									91.1	1			7.59444	0
																-1.765	-1.9923																									217.1	1			109.873	0
																0.7002	1.9181																									35.4667	1			109.018	0
																-0.7814	0.9088																									249.533	1			26.3668	1
																1.2511	-1.6663																									19.7333	1			39.1557	0
																0.1011	-1.3853																									65.8667	0			107.933	0
																1.202	-1.3728																									98.5667	0			12.2629	0
																1.3159	-1.9911																									83.6667	1			37.479	0
																0.2095	-1.3591																									119.733	0			14.4656	0
																0.4398	1.2741																									39.8667	1			7.3643	0
																1.0321	-1.1986																									15.0667	1			14.9587	0
																-0.1736	-2.0751																									122.2	0			24.2956	1
																-0.1393	-1.2229																									190.2	0			30.1805	0
																1.9485	-0.9509																									11.8667	1			19.3313	0
																-1.4292	-0.7738																									7.86667	1			99.6154	0
																0.7269	1.228																									30.4333	1			77.7526	0
																0.8846	-1.6273																									260.2	0			0.328764	0
																0.4541	-1.3504																									88.9333	1			13.9725	0
																-1.936	1.0162																									194.3	0			14.5642	1
																-0.0957	0.2256																									173.9	1			130.092	0
																0.02	-1.9029																									20.1333	1			12.9533	0
																-0.5683	-2.1876																									183.967	0			38.0708	0
																-0.4639	-1.1192																									193.167	0			40.2407	0
																-1.5148	-1.6044																									94.9333	1			1.01917	0
																0.2403	0.6148																									55.3667	0			38.2352	0
																-1.1122	-1.9053																									134.833	0			30.3449	0
																0.7092	-1.6118																									164.733	0			131.67	0
																-1.2773	0.9555																									36.6333	1			32.7777	0
																-0.9758	0.2704																									45.6333	1			22.0929	0
																0.8373	-0.8989																									259.533	0			56.2843	0
																1.1015	-1.5075																									179.433	0			66.3774	0
																0.7007	0.5831																									55.2	1			69.8294	0
																-0.6151	-0.8686																									235.667	0			37.2489	0
																0.3889	-1.1459																									38.8	1			38.2023	0
																-0.3561	-0.7904																									208.8	0			28.438	0
																0.5441	-1.7562																									15.3	1			6.18075	1
																-0.6494	1.7305																									4.43333	1			13.7423	0
																0.1841	1.9878																									137.1	1			69.3033	0
																0.0758	-1.6184																									28.5667	1			17.6875	0
																-0.1314	-2.0913																									217.767	0			36.1311	0
																0.1325	0.1959																									35.2	1			42.2461	0
																-1.5432	-0.8777																									13.5333	1			54.0816	1
																-1.1277	0.3736																									211.933	0			65.0952		0
																-0.8753	-1.9742																									106.133	0			28.9641		0
																-0.768	-1.949																									141.167	0			27.2545		0
																-0.0883	-2.1726																									27.9667	1			43.5283		0
																-0.3375	-1.2358																									255.6	0			2.76161		0
																0.1356	2.5808																									15.5333	1			9.86291		0
																-0.58	-1.3547																									32.6333	1			18.9368		0
																-2.4463	0.647																									167.433	0			9.46839		0
																0.2343	-0.4168																									97.2667	0			12.6574		0
																0.7098	0.8649																									91.2667	0			11.3423		0
																-0.1488	0.1011																									99.3667	0			20.6135		0
																-0.0717	1.233																									175.167	0			98.9907		0
																0.8982	-0.0325																									101.067	1			61.3473		0
																0.5068	-0.0302																									102.767	1			70.8814		0
																-0.168	0.4129																									22.4	1			18.2135		0
																-0.2133	0.5544																									141.733	1			72.2293		0
																-0.0007	-1.0767																									69.8	1			52.9638		0
																0.4024	0.8948																									63.0333	0			37.8078		0
																0.5009	-0.171																									131.267	0			5.65473		0
																-2.1684	1.7225																									162.833	1			14.367		0
																0.1666	0.4002																									137.933	1			11.7697		0
																0.8526	-0.719																									21.7	1			11.9999		0
																-1.9266	0.475																									26.8667	1			53.2597		0
																0.9352	0.7595																									262.633	0			33.7311		0
																-1.6525	0.7734																									287.933	0			15.8464		0
																-0.4041	-1.8641																									66.8333	0			23.5395		1
																0.3776	-1.8307																									124.1	0			49.8406		0
																0.9542	0.7624																									19.7333	1			32.0873		0
																0.8055	-1.034																									48.6	1			63.0897		0
																0.1931	-1.456																									173.933	0			9.56702		1
																-0.3017	0.4337																									225.5	0			14.8272		0
																-0.1244	-0.9546																									75.7	1			33.9941		1
																0.4531	-1.9253																									140.233	0			41.9831		0
																0.463	1.3468																									191.8	0			54.1802		0
																1.8451	0.415																									50.2333	1			73.906		0
																-0.1078	1.4465																									172.8	1			0.328764		0
																1.0243	2.2082																									43.8667	0			32.0216		0
																1.3365	-1.054																									243.767	0			12.3286		0
																0.7456	1.1902																									37.8	1			12.1642		0
																0.1775	0.3352																									55.6333	1			40.5365		0
																0.7987	-0.3935																									0.766667	0			71.802		0
																1.02	0.0734																									132.767	0			60.9199		0
																-0.8647	1.668																									72.2667	0			12.2629		0
																1.1198	1.2234																									79.1	1			9.76428		0
																1.2399	1.4148																									186.367	0			56.1857		1
																-1.3502																										38.8	1			50.8926		0
																-0.1973																										24.8667	1			31.0024		0
																-0.3291																										166.667	0			50.0707		0
																1.7621																										37	1			16.4711		0
																0.6266																										63.8667	1			15.156		0
																0.0252																										139.167	0			32.449		0
																-0.3147																										124.567	1			37.216		0
																-0.1743																										109.233	1			92.4812		0
																0.3983																										81.9333	1			22.4546		0
																-0.2962																										121.967	0			0.690403		1
																-1.1558																										155.733	1			41.0297		0
																0.7348																										145.633	0			18.8053		0
																0.7279																										82.6333	0			12.9204		0
																0.1237																										234.4	0			20.5806		0
																-0.0647																										19.5667	1			44.679		0
																0.3521																										236.033	0			90.7059		0
																-0.2992																										98.4667	0			54.6405		0
																0.3995																										131.9	0			16.8656		0
																-1.2286																										153.967	0			12.493		0
																0.595																										19.1667	1			31.8243		0
																1.3965																										19.8333	1			0.032876		0
																-0.5163																										215.167	0			20.8765		0
																0.6425																										335.733	1			126.969		1
																0.1605																										89.8	0			99.0893		1
																0.0806																										22.2333	0			44.8105		0
																0.206																										19.4	1			10.7177		0
																0.6677																										76.6333	0			22.9477		0
																-0.621																										224.433	0			9.99441		0
																-0.4907																										82.9667	0			66.1143		1
																1.0178																										42.6667	1			21.0409		0
																-0.0135																										212.367	1			86.5306		0
																-0.2938																										123.267	0			10.5204		0
																-1.438																										292.667	1			169.511		0
																-0.1647																										15.1667	1			32.0216		0
																-0.1709																										35.7	1			19.5614		0
																-0.1629																										102.033	0			11.3423		0
																0.3446																										78.4667	1			39.7146		0
																-0.7767																										96.9	1			20.3833		0
																0.2324																										70.6	1			17.4573		0
																-0.6278																										102.1	0			14.2355		0
																1.2468																										23.3333	1			87.1223		0
																-0.0638																										58.7667	1			5.35884		0
																-1.0025																										64.8667	1			71.9992		0
																-1.4729																										86.8	0			20.3833		0
																-0.4919																										15.6333	1			2.4986		0
																-0.4046																										24.4	1			2.46573		1
																0.0866																										138.133	0			63.3199		0
																-1.3024																										81.0333	0			15.0245		0
																0.0239																										285.7	1			16.3067		0
																-0.5292																										187.3	0			21.3039		0
																0.1277																										73.1333	1			55.298		0
																-0.493																										62.7667	1			98.7606		0
																0.7508																										176.433	0			98.3332		0
																-1.3621																										105.467	0			20.2518		0
																-0.2159																										8.06667	1			23.7696		0
																0.4658																										81.0667	1			72.5581		0
																-0.3505																										144.767	0			13.4793		0
																0.3735																										71.5	0			13.2492		0
																-0.6256																										21	1			73.643		0
																-0.6663																										19.0333	1			38.0051		0
																-0.3742																										16.7333	1			23.2107		0
																-1.668																										138.333	0			8.97524		0
																0.6774																										241.6	1			66.0486		0
																0.2038																										274.033	0			3.87941		0
																1.2713																										188.367	0			13.019		0
																-1.5339																										64.2333	0			206.858		0
																-0.0122																										43.2	1			14.2683		1
																-1.9125																										45.1667	1			139.166		0
																-0.619																										151.067	0			85.1497		0
																-0.759																										23.2	1			16.3067		0
																1.0356																										278.467	0			13.019		0
																0.5656																										14.4	1			14.7286		0
																1.0567																										258.167	1			59.1774		0
																-1.3621																										212.2	1			140.283		0
																0.2398																										164.333	0			11.7697		0
																0.0035																										43.0333	1			5.85199		0
																0.9231																										84.7333	1			22.3559		0
																-0.274																										124.133	1			14.6957		1
																-0.2261																										24.1	1			53.0624		0
																0.5875																										10.8333	0			34.8161		0
																0.1115																										125.267	1			14.3012		0
																0.4743																										117.6	0			25.9723		1
																1.5776																										86.2333	1			23.1121		0
																-0.735																										46.4333	1			18.2135		0
																-1.1086																										23.9	0			34.553		0
																-0.3984																										62.1333	1			18.9697		0
																0.5784																										262.133	0			14.0053		0
																0.0739																										175.8	0			7.95608		0
																1.443																										27.4	1			0.328764		0
																-0.495																										194.2	0			50.0378		0
																0.3819																										66.6333	1			53.9172		0
																-0.1446																										11.6	1			16.7012		0
																-0.5176																										178.633	0			18.9697		0
																0.5641																										217.567	1			85.6429		0
																1.9776																										16.7	1			23.9011		0
																0.0705																										355.2	1			16.4053		0
																-0.3634																										119.8	0			71.0458		0
																0.1816																										282.367	0			32.9092		0
																-0.9952																										163.7	1			41.8187		0
																-0.6007																										48.4333	1			24.5586		0
																2.7168																										26	1			101.621		0
																-1.6261																										255.1	1			18.9039		0
																-1.5317																										130.2	0			21.8299		0
																0.9533																										198.133	0			30.6079		0
																-0.3199																										159.233	1			11.9999		0
																0.6715																										23.4333	1			98.2674		1
																-0.1964																										16.5667	1			48.4597		0
																0.5116																										75.3333	1			45.0077		0
																-2.0005																										175.967	1			6.44376		0
																1.6651																										149.767	0			32.5147		0
																1.1162																										240.833	0			45.0735		0
																-0.2365																										51	1			50.9584		0
																-1.4386																										42.4333	1			34.4215		0
																0.3534																										63.8333	1			25.0518		0
																0.0297																										104.4	0			61.676		0
																0.4131																										223.833	1			11.9999		0
																-0.4021																										20.8333	1			91.6264		1
																-0.3139																										176.7	0			32.9092		0
																0.415																										75.5	1			113.621		0
																-0.193																										76.7333	0			12.5588		0
																0.006																										39.8	1			81.4347		0
																-0.3392																										28.5	1			101.719		0
																-0.1024																										204.233	0			36.2297		0
																0.7175																										255.367	0			79.4621		0
																-0.5183																										84.8333	1			22.8162		0
																-1.3169																										201.467	0			43.1666		1
																1.4717																										99.3333	0			35.9667		1
																-0.7488																										69.3	1			43.4297		0
																-0.6581																										150.733	1			27.5833		0
																-0.0112																										192.3	0			18.5751		0
																0.4138																										49.2	1			12.5259		0
																0.7098																										38.5667	1			14.6957		0
																-0.0667																										153.833	1			20.5148		0
																1.235																										163.533	0			22.1915		0
																1.1756																										111.1	1			37.742		0
																-0.7102																										85.8667	1			97.0839		0
																-0.0607																										48.2667	1			17.4902		0
																-1.0072																										147.367	1			2.56435		0
																0.3038																										19.9	1			263.274		0
																0.0463																										258.133	1			16.5697		0
																-0.8486																										245.233	1			20.7121		0
																0.25																										74.5667	0			67.8568		0
																0.5021																										152.067	1			32.8764		0
																0.5277																										232.4	0			35.4736		0
																-0.3422																										111.867	0			85.873		0
																-0.5386																										48.4333	1			24.8217		0
																1.0355																										32.3	1			112.371		0
																0.2138																										169.667	0			61.5774		0
																-2.0324																										45.0333	0			12.3286		0
																1.1517																										275.233	0			88.6018		0
																0.2079																										13.4	0			134.136		0
																-0.6791																										258.867	0			38.0379		0
																1.4907																										111.7	1			25.1504		0
																1.5375																										43.1333	1			10.9807		0
																-0.2925																										228.8	0			79.0019		0
																0.4809																										86.8333	0			17.9505		0
																0.1092																										163.733	0			11.9999		0
																-0.7578																										254.933	0			103.856		0
																0.1484																										136.233		0		36.9201		1
																0.4462																										71.4667		0		166.42		0
																1.4179																										251.8		1		62.9253		0
																-0.8422																										25.6333		1		0.854785		0
																-2.1244																										122.833		1		50.7282		1
																1.1844																										30.3667		1		143.144		0
																0.3595																										260.033		1		23.6052		0
																0.6421																										221.2		0		11.0793		0
																0.6866																										154		1		94.2894		0
																-1.9308																										144.433		1		34.2572		0
																-1.0661																										104.3		1		77.9827		0
																0.9858																										79.1667		1		20.745		0
																1.8317																										176.767		0		20.2518		0
																0.7366																										56.5		0		48.0324		0
																1.1449																										263.033		0		55.4295		0
																0.7782																										45.6		1		75.4841		0
																0.4608																										90.5667		0		22.2573		0
																0.107																										144.967		1		30.9695		0
																0.9708																										114.9		1		50.794		0
																-0.4769																										152.333		1		14.1368		0
																-0.3891																										41.4667		1		25.5449		0
																-0.3122																										2.53333		0		105.27		0
																0.208																										120.567		1		72.0978		0
																0.3115																										178.567		1		21.6655		0
																1.0422																										180.833		1		71.1773		1
																1.7673																										92.4		1		29.0298		0
																0.4038																										79.1333		1		36.953		0
																-0.6837																										351		1		29.2271		0
																0.0776																										179.8		0		36.1969		0
																0.3174																										22.2333		1		13.2163		0
																-0.2113																										189.433		0		6.90403		0
																0.5108																										163.2		1		13.4136		0
																-0.514																										19		0		18.1477		0
																0.2208																										298.033		1		24.5915		0
																0.6635																										65.5667		1		18.2135		0
																-0.828																										32.7333		1		34.29		0
																-0.3389																										163.167		1		81.8292		0
																0.1477																										227.867		1		121.938		0
																0.156																										27.8		1		21.0409		0
																2.4098																										121.667		1		25.7422		0
																0.2716																										42.0667		1		15.6491		0
																-0.773																										190.167		0		17.0299		0
																0.6849																										132.2		1		23.8682		0
																-0.5617																										98.7		0		37.742		0
																-1.2082																										161.767		0		36.8215		0
																-0.2601																										123.533		0		20.5806		0
																-0.3067																										191.233		0		4.47118		1
																0.4439																										185.167		0		54.0487		0
																0.8291																										213.5		0		27.0244		0
																0.3115																										61.8		1		47.2433		0
																2.0425																										152.067		1		97.84		0
																-0.5331																										130.9		0		29.9832		0
																0.7107																										83.5333		1		44.2844		0
																-1.7365																										110.6		1		12.3286		0
																-0.8075																										28.5		1		17.293		0
																-0.2725																										3.5		1		0.328764		0
																-1.1962																										191.133		1		31.2983		0
																0.2017																										51.7667		1		18.9039		0
																-1.172																										201.833		1		90.9689		0
																0.3734																										31		1		33.0079		0
																1.4059																										96.8333		1		43.7255		0
																0.8378																										125.333		1		17.3916		0
																0.3373																										184.267		0		15.3533		0
																0.0484																										56.9333		1		36.8215		0
																-0.1128																										89.9		1		38.1694		0
																-1.8426																										238.5		0		20.1861		0
																0.0922																										140.567		1		97.6756		0
																-0.9552																										87.4667		1		13.3149		0
																0.6041																										279.1		0		5.65473		0
																0.2971																										185.767		0		129.073		0
																-1.3086																										89.1		1		55.6268		0
																-0.4092																										70.0667		1		11.5067		0
																-0.3679																										50.6667		1		13.2492		0
																-0.466																										198.433		0		17.6217		1
																0.0763																										49.7333		1		74.3992		0
																-0.2155																										128.1		0		23.0792		0
																-0.2618																										220.3		0		48.3282		1
																1.3066																										87.2333		1		3.02462		0
																-0.0298																										174.567		1		12.1971		0
																-0.2892																										74.8		1		85.347		0
																-0.2214																										22.4667		1		44.1529		1
																-1.9221																										172.9		1		106.059		0
																0.6697																										211.4		0		38.301		0
																1.4887																										150.1		1		17.4245		0
																1.6984																										204.4		0		13.4464		0
																-0.3799																										157.533		0		40.405		0
																-0.0717																										254.967		0		43.0023		0
																-0.4524																										81.5		1		12.1971		0
																-0.2063																										318.2		0		68.7445		0
																1.4587																										70.2667		0		19.3313		0
																0.4971																										51.2		1		1.31505		0
																-0.4272																										73.4667		1		1.01917		0
																1.3341																										112.567		0		13.0848		0
																-0.5844																										272.2		0		63.6157		0
																0.1813																										94.2333		1		12.3286		0
																0.029																										335.6		1		60.9856		0
																0.7951																										278.367		1		40.5694		0
																1.2514																										27		1		28.438		0
																-0.4503																										59.7		1		37.4462		0
																-0.9013																										112.4		1		105.303		0
																-1.1107																										77.4667		1		0.328764		0
																-1.6339																										109.033		0		48.0981		0
																0.5483																										90.6667		1		63.3856		0
																0.2663																										207.633		0		21.6326		0
																-0.1622																										143.167		0		86.4319		0
																0.0108																										192.267		1		15.682		0
																0.6541																										130.367		1		1.61094		0
																-0.6677																										165.433		0		29.2599		0
																0.1062																										61.7		0		74.1362		0
																-0.3702																										39.4333		0		9.69852		0
																-1.0596																										222.033		1		5.32597		0
																-1.1764																										118.2		0		32.5805		0
																-0.1146																										51.4667		1		17.7861		0
																-0.3148																										150.6		1		40.5694		0
																-0.4326																										157.1		0		44.8105		0
																1.5393																										29.3		1		24.723		0
																-1.3221																										135.3		1		10.9149		0
																-0.4205																										281.367		1		37.5448		0
																2.0506																										275.6		0		64.8322		0
																2.127																										43.2		1		127.33		0
																-0.3261																										94.7333		1		14.0711		0
																-0.0081																										229.367		1		18.1149		0
																0.0952																										187.867		1		35.0462		0
																0.8769																										46.5333		1		43.594		0
																0.0312																										33.5667		0		79.758		0
																-1.4799																										45.5		1		34.553		0
																-1.8272																										42.0667		1		18.1477		0
																-1.1358																										184.7		1		81.7306		0
																0.2548																										180.733		1		19.6272		1
																0.2378																										186.433		0		99.3523		0
																1.6518																										139.3		1		50.6953		0
																-0.6847																										121.533		0		15.6163		0
																0.4027																										23.3667		1		19.9231		0
																0.7987																										16.8333		1		21.008		0
																-0.4931																										85.9667		0		1.77532		1
																-0.042																										52.0667		1		51.583		0
																-1.3185																										110.933		1		10.4218		0
																-1.8605																										103.767		1		23.4737		0
																0.1998																										143.6		1
																0.6612																										116.433		1
																1.3354																										63.8		1
																-1.9649																										186.833		1
																-0.0221																										54.2667		1
																-0.0954																										307.633		0
																0.3142																										86.6		0
																-1.1122																										227.833		1
																-0.0292																										112.133		0
																-1.1959																										271.267		0
																-0.03																										21.5667		1
																0.3369																										122.7		1
																-0.6205																										152.2		0
																-0.6886																										149.6		0
																-0.4467																										72.8		0
																-1.516																										154.7		0
																0.2273																										117.667		1
																1.4862																										244.433		0
																0.8216																										101.833		0
																-0.3187																										5.43333		0
																0.2838																										54.9333		1
																-0.5647																										259.967		0
																-1.0097																										268.9		0
																0.9702																										53.9		1
																-0.3387																										240.033		1
																-1.7171																										126.467		1
																1.3207																										125.7		0
																1.3192																										205.033		0
																1.223																										237.367		1
																-1.2714																										200.6		0
																0.7055																										52.3		1
																0.0819																										94.2333		0
																0.324																										139.6		1
																0.1529																										76		1
																0.4462																										98.7		1
																2.4528																										106.8		1
																-0.2002																										145.733		1
																-1.2013																										104.767		1
																0.8525																										70.2333		0
																0.5191																										107.267		1
																0.2332																										226.733		0
																-1.7728																										143.167		1
																1.4004																										61.6		0
																-0.0207																										142.8		0
																-0.2897																										50.0667		0
																-0.3794																										55.1		1
																0.2701																										2.3		1
																-0.6107																										30.0667		1
																-1.4547																										247.367		0
																-0.8459																										211.967		0
																-0.7721																										272.9		0
																-0.156																										213.367		0
																2.6296																										199.967		0
																0.4758																										199.233		0
																0.3234																										228.1		1
																-0.533																										41.3667		1
																-0.6338																										125.9		1
																1.4391																										134.733		0
																-1.4183																										113.433		0
																-2.0528																										125.033		1
																1.0508																										182.6		0
																-0.6323																										122.133		0
																-2.053																										45.7		1
																-1.6737																										52.4667		1
																0.1942																										127.633		0
																-2.2761																										176.267		1
																0.4528																										173.633		0
																0.4137																										263.6		1
																-0.9516																										123		1
																1.4749																										36.7667		1
																1.1056																										71.8		1
																-0.0829																										174.8		1
																-0.0533																										231.033		1
																0.4383																										43.1		1
																-0.3753																										271.333		0
																0.039																										54.1		1
																0.3909																										86.0667		1
																0.4091																										57.9333		0
																-1.4335																										275.633		0
																0.4239																										57.2333		1
																0.5587																										94.0333		1
																-0.231																										88.8		1
																1.0125																										21.0667		1
																-1.369																										144.7		1
																0.1265																										141.567		1
																-0.8041																										74.4667		1
																-0.5292																										261.2		0
																-0.2636																										252.1		0
																0.185																										241.867		0
																-0.0504																										246.6		1
																-1.271																										114.5		1
																-0.1024																										141.733		1
																-0.4826																										71.7667		1
																-1.0739																										80.3667		1
																0.8657																										147.767		1
																-1.4365																										172.3		0
																-0.128																										165.367		0
																1.5128																										65.1333		1
																-0.1096																										248.767		0
																0.5048																										254.5		0
																-1.3079																										96.7667		1
																-0.1912																										87.2333		1
																-0.0904																										196.467		1
																-0.229																										84.2		1
																1.0878																										252.967		0
																0.7268																										183.267		0
																-0.4708																										222.333		0
																-1.0714																										238.067		1
																0.0155																										64.2333		0
																0.0729																										80.5		0
																1.231																										113.567		0
																-0.7771																										93.3667		1
																-0.5013																										275.733		0
																-1.379																										1.23333		0
																-1.3546																										256		0
																0.4485																										102.7		0
																-1.5159																										89.9667		1
																-1.086																										113.833		1
																-0.3531																										219.167		1
																-0.9616																										65.5		1
																0.6134																										257.167		0
																0.035																										68.7667		1
																0.917																										100.733		0
																-1.1435																										121.733		0
																0.0603																										160		0
																0.2402																										107.367		1
																0.0268																										279.8		0
																0.1953																										102.067		1
																-1.2993																										43.8333		1
																-0.7436																										199.367		1
																-0.0198																										115.6		1
																-1.022																										192.133		0
																-0.9458																										176.367		1
																-0.7116																										121.533		0
																-1.005																										102.967		1
																-0.7785																										14.2		1
																-1.0324																										186.2		0
																0.0346																										47.6333		1
																1.4672																										56.7667		1
																-0.8105																										128.4		1
																-1.4206																										177.9		0
																-1.7114																										96.9667		0
																-0.6997																										149.6		0
																0.207																										86.2333		1
																0.3946																										218.233		0
																1.2859																										95.8333		1
																0.8594																										90.2333		1
																1.4951																										42.3667		1
																0.5811																										123.533		0
																0.592																										59.7667		0
																1.1658																										236.933		0
																-0.0663																										91.6333		1
																1.5365																										133.233		1
																-0.1409																										111.533		1
																1.1822																										99.7667		1
																-1.2057																										101.633		1
																-1.3743																										108.067		0
																-1.7887																										108.6		1
																-0.6017																										193.967		0
																-0.0456																										99.7333		0
																-1.9897																										119		1
																-0.0443																										222.7		1
																0.9338																										181.867		0
																0.3609																										170.8		0
																0.0499																										189.733		0
																-0.1428																										102		1
																-0.2075																										99		1
																2.0609																										139.533		1
																-1.7033																										176.033		1
																-0.6319																										75.9667		1
																0.5424																										101.967		1
																-1.3672																										164.7		0
																-0.9464																										198.1		1
																1.8682																										132.067		0
																0.9409																										239.333		0
																0.2908																										104.033		1
																1.43																										184.167		0
																0.7268																										199.933		0
																0.9367																										6.26667		1
																-1.6899																										41.1667		1
																1.5423																										176.5		0
																-0.1406																										63.5		1
																-1.546																										69.4		0
																0.4793																										87.7333		1
																1.2213																										224.1		1
																0.2214																										126.667		0
																2.222																										227.8		1
																2.0867																										57.6333		0
																2.5072																										216.867		1
																1.8993																										118.133		1
																-0.6021																										287.233		0
																0.6464																										90.6		1
																-0.0522																										88.6667		1
																0.6247																										251.633		0
																-1.7231																										118.6		1
																-0.8955																										161.133		1
																1.7569																										118.533		1
																-0.2252																										149.433		1
																1.0409																										164.567		1
																0.3661																										44.6333		1
																0.2309																										185.133		0
																1.7326																										221.6		1
																1.8882																										90.2667		1
																-0.4054																										131.667		1
																1.7527																										102.3		1
																-1.2358																										193.8		0
																0.354																										197.733		1
																-0.5501																										107.767		1
																-0.208																										201.933		1
																1.0534																										199.133		0
																1.0555																										113.2		1
																-0.373																										148.8		1
																0.8346																										123.9		0
																2.577																										124.767		1
																0.4164																										39.5333		1
																1.4678																										26.3333		1
																0.8025																										49.6667		1
																1.1555																										119.367		1
																-0.1806																										128.267		0
																0.5047																										234.533		1
																2.5001																										112.967		1
																0.7478																										137.8		1
																1.7971																										30.9667		1
																2.0083																										113.367		0
																0.1576																										57.4		1
																0.3026																										174.133		1
																0.9097																										74.7333		1
																0.342																										55.0333		1
																1.0039																										157.733		0
																-0.4527																										149.867		0
																-1.0296																										70.4667		1
																0.5655																										117.9		1
																0.9227																										84.6333		0
																0.4254																										282.567		1
																0.5864																										126.867		0
																-1.0982																										153.9		1
																-0.3685																										44.4		1
																0.5385																										267.267		0
																-0.6875																										45.1667		1
																0.4719																										23.9333		1
																0.7587																										148.8		1
																2.0778																										114.033		1
																1.5432																										260.733		0
																0.5655																										143.133		1
																-1.1986																										17.1333		1
																-1.9502																										206.133		1
																2.1447																										104		1
																0.2537																										101.9		0
																-0.1414																										234.233		0
																0.7112																										50		1
																0.5154																										62.6333		0
																0.2777																										28.8333		1
																-0.1446																										191.933		1
																0.5216																										219.767		1
																1.1139																										151.167		1
																-0.4491																										264.233		0
																1.1253																										254.633		0
																-0.884																										72.3		0
																-0.6448																										200.7		0
																0.9823																										24.8667		1
																-0.0035																										128.367		0
																1.8523																										16.3		1
																-0.8081																										117.667		1
																-1.3164																										91.7333		1
																-1.4068																										35.4		1
																0.1095																										116.633		0
																0.1622																										222.1		0
																-0.1478																										145.367		1
																0.1032																										151		0
																0.8736																										107.867		0
																-0.1051																										77.8667		1
																0.6935																										255		1
																-0.2637																										239.167		0
																-1.5261																										227.9		1
																0.8122																										92.7333		1
																0.8865																										213.1		1
																1.0871																										37.7333		1
																-1.7087																										71.8333		0
																0.2329																										59.8		0
																-0.0155																										240.467		0
																0.4767																										58.6333		1
																-0.6531																										149.4		0
																0.0275																										109.933		0
																1.6377																										122		1
																0.7831																										28		1
																1.6913																										184.333		0
																-0.4947																										263.433		0
																-0.1274																										21.9		1
																1.6814																										84.2333		1
																-1.1242																										3.76667		0
																2.0993																										127.833		1
																0.9056																										145.433		1
																-1.0358																										186.133		0
																-0.6817																										34.7		1
																2.0241																										171.1		0
																1.6405																										137.8		0
																1.0881																										201.167		0
																0.0952																										38.1333		1
																-1.3842																										42.5667		1
																0.3437																										116.1		0
																-0.3973																										146.933		1
																-0.2988																										266.933		0
																-0.1262																										99.4		1
																1.09																										205.733		0
																0.0007																										27.4		0
																-0.0091																										199.3		0
																-0.6427																										243.5		0
																0.6609																										297.8		0
																-0.5408																										131.3		1
																-1.7447																										30.3		1
																0.4156																										266.1		1
																-1.9409																										129.8		1
																0.6515																										40		1
																0.0835																										221.067		1
																0.3892																										102.4		1
																1.1262																										39.3		1
																0.1436																										261.2		0
																-0.6416																										230.167		0
																0.3032																										81.8		1
																2.2772																										70.1667		0
																1.3634																										187.933		0
																-0.1455																										257.633		0
																-0.5591																										205.6		0
																-0.3812																										42.5667		1
																0.2685																										77.2333		1
																-0.9939																										119.333		0
																-0.5183																										140.767		1
																-0.5541																										59.9333		1
																0.3302																										213.367		0
																1.4571																										72.6667		0
																0.4842																										265.933		0
																-1.2136																										134.267		1
																0.5053																										91.6		0
																1.8692																										150.467		0
																0.3895																										80.7333		1
																-0.6233																										153.567		0
																-1.7916																										55.6667		1
																-1.2027																										84.2		1
																0.1448																										165.4		1
																1.0345																										60.7		0
																-0.4875																										122.5		1
																-0.162																										213.2		1
																0.6235																										44.7333		1
																-1.9176																										99.3667		1
																-1.7388																										119.467		1
																-0.3485																										190.967		1
																1.5864																										222.2		1
																0.48																										221.9		0
																0.3778																										183.2		1
																-0.2976																										214.433		1
																0.5336																										105.6		1
																0.5625																										28.7333		1
																-1.8967																										207.167		0
																0.6649																										292.033		1
																-0.0484																										228.333		0
																0.0643																										189.1		1
																0.3667																										86.5333		1
																1.3007																										139.633		1
																0.1995																										201.767		1
																0.6697																										61.3333		0
																0.14																										37.5		1
																-0.0374																										115.7		1
																0.1115																										59.6		1
																-0.5364																										158.533		1
																0.4177																										136.7		1
																0.5629																										25.4333		1
																1.1572																										164.333		0
																0.3055																										199.533		0
																0.2262																										260.2		0
																0.2812																										107.1		1
																-1.3793																										125.067		1
																-0.3804																										101.967		0
																1.206																										253.067		0
																-0.5433																										123.3		1
																0.4725																										171.3		1
																-0.3536																										274.5		0
																1.3547																										158.033		0
																1.3826																										14.1333		1
																0.2411																										131.3		1
																0.3907																										85.3		1
																0.6836																										219.467		0
																0.9028																										83.1333		1
																-0.4687																										79.3333		1
																0.6194																										103.8		1
																-0.9706																										270.3		0
																0.6758																										157.833		1
																0.5764																										161.067		0
																0.2861																										153.533		0
																-0.7774																										15.2		1
																-1.1024																										241.3		1
																0.1713																										40.7		1
																0.3015																										51.9667		1
																-0.9142																										115.633		0
																1.7143																										192.2		0
																-0.5484																										103.467		0
																-1.1922																										30.7		1
																0.153																										198.6		1
																1.3088																										155.4		0
																-1.0181																										144.933		0
																1.2025																										118.033		1
																-1.557																										88.2333		0
																-1.3297																										232.767		1
																-0.926																										124.2		1
																-0.4947																										175.9		1
																1.178																										205.9		0
																0.5356																										216.967		0
																0.2367																										117.533		0
																-0.7909																										45.7333		1
																-0.4719																										181.467		0
																1.0703																										147.667		0
																0.2705																										127.1		0
																0.4959																										34.1		0
																-0.7499																										57.6667		0
																0.2531																										265.133		0
																0.0679																										17.7667		0
																1.1888																										76.1333		1
																0.4326																										116.467		1
																0.0597																										108.067		1
																0.704																										220.933		1
																-1.1155																										270.433		0
																-0.0471																										177.6		0
																-1.689																										10.8333		1
																0.1646																										122.5		0
																-1.2429																										69.1		1
																1.2555																										123.267		0
																-1.3403																										124.8		1
																0.0084																										124.133		1
																0.1763																										64.3		1
																-0.9287																										63.2		1
																2.5179																										243.167		0
																0.5133																										42.5		1
																0.6526																										218.3		1
																0.4479																										234.6		0
																2.227																										63.5333		1
																0.2248																										98.7		1
																-0.2602																										191.933		1
																0.2533																										134.367		0
																0.5377																										33		1
																0.1466																										194.167		1
																-1.209																										52.6333		1
																1.4761																										189.867		0
																0.5859																										49.4667		1
																-0.1617																										71.6333		1
																-0.0886																										142.167		1
																-1.0165																										182.9		0
																-0.6772																										152.3		0
																-0.7106																										23.0333		1
																0.7589																										268.433		1
																0.3391																										295.333		1
																-1.9726																										210.433		1
																-0.1974																										114.233		1
																0.5968																										252.9		0
																2.5685																										232.733		1
																0.2148																										196.533		0
																0.1931																										148.867		1
																1.244																										269.633		0
																0.1502																										119.3		1
																-0.2671																										117.567		1
																1.0676																										31.1667		0
																-0.0481																										118		1
																-0.3599																										52.3		1
																-0.2545																										173.833		1
																0.5917																										34.7		1
																-0.2937																										23.7333		1
																0.1552																										20		1
																-0.4994																										234.233		0
																-0.0407																										51.2		1
																-0.5052																										122.7		1
																0.5516																										60.2667		1
																-0.8473																										110.1		0
																-0.5799																										68.1333		1
																0.0466																										180.767		1
																-1.4087																										234.433		1
																0.9376																										109.833		1
																-0.6581																										250.833		0
																-1.0661																										224.567		0
																0.3712																										150.5		0
																0.3911																										149.3		0
																1.3895																										168.267		1
																1.5405																										44.2333		0
																-0.8518																										78.7		0
																-0.3399																										73.7		1
																-1.0689																										301.233		0
																-0.3879																										186.1		0
																-1.594																										159		1
																-1.2663																										132.567		1
																-0.1487																										330.367		0
																1.7454																										87.5333		1
																-0.221																										112.667		1
																0.555																										257.567		0
																0.4029																										7.8		1
																0.2096																										185.7		1
																1.1357																										207.967		1
																0.7157																										191		1
																0.2601																										213		0
																-0.6641																										36.2667		1
																0.127																										49.3		1
																-1.8009																										161.933		1
																1.49																										55.7667		0
																0.1824																										64.0333		0
																-0.2108																										74.0333		0
																-0.1255																										42.6		1
																-1.0362																										101.267		0
																-1.1518																										258.333		0
																0.8647																										252.867		1
																-0.3025																										86.1		0
																-0.2404																										25.0333		0
																1.6679																										269		0
																0.2478																										216.733		1
																0.437																										152.933		0
																2.2523																										126.467		1
																0.9024																										131.6		0
																-1.2589																										154.5		1
																1.3164																										269.333		0
																0.5674																										191.467		1
																1.2698																										113.667		1
																-1.1061																										42.6333		1
																0.5349																										101.567		0
																0.7347																										122.267		0
																-1.0931																										269.9		0
																-0.3909																										149.767		0
																-1.7915																										220.233		0
																-0.2559																										264.767		0
																1.0196																										98.7667		1
																-0.6233																										197.433		0
																0.4528																										123.733		0
																-1.8669																										116.933		0
																-0.303																										104.1		1
																1.4538																										151.667		1
																-0.0462																										172.9		1
																0.1448																										43.1667		0
																0.2811																										164.5		0
																0.3905																										65.2333		1
																1.0705																										227.467		0
																-0.4551																										85.4		1
																-0.2166																										300.867		0
																0.9434																										200.133		0
																2.5928																										97.4333		1
																0.5494																										233.267		0
																-0.0486																										119.867		1
																1.8205																										80.5		1
																-0.5784																										270.567		0
																0.9209																										148.567		1
																-0.4471																										110.267		0
																-0.4286																										37.7667		1
																1.5821																										178.733		0
																1.1196																										194.233		0
																1.1969																										242.567		0
																2.1392																										208.4		0
																1.1078																										70.9		1
																0.505																										134.733		1
																-0.3925																										21.3		1
																0.4553																										147.933		0
																-0.1733																										224.3		0
																-0.2686																										251.2		1
																0.2311																										192.2		0
																1.6992																										245.5		0
																-0.2496																										70.5333		1
																-0.8508																										100.133		1
																-1.3998																										71		0
																0.5616																										163.533		0
																0.8924																										96.2		1
																1.7514																										237.267		1
																0.8725																										81.0667		1
																-1.6789																										197.333		1
																1.0119																										89.1		1
																-0.111																										95.7333		1
																-0.9254																										82.7333		1
																1.6783																										165.167		1
																-0.5862																										198.333		1
																0.0502																										174.833		0
																-0.6584																										117		0
																-1.7827																										99.9667		1
																0.4689																										140.567		0
																-1.9314																										116.233		1
																-0.3658																										244.167		1
																1.5619																										153.867		1
																0.7595																										90.3		1
																0.6341																										195.867		0
																-0.0288																										128.533		0
																0.5133																										90.8		1
																0.7407																										30.1333		1
																-1.2336																										114.767		0
																0.581																										144.633		0
																-0.5654																										57.3		1
																0.3284																										48.1333		1
																0.6682																										56.5		1
																-0.6175																										285.433		0
																-0.6125																										125.7		1
																0.7592																										75.1		0
																-0.3756																										188.167		1
																-1.0802																										191.167		0
																0.1364																										199.033		1
																0.5338																										102.967		1
																-0.0546																										142.667		1
																0.7376																										143.533		1
																0.1155																										124		0
																0.4706																										2.53333		1
																-0.2315																										28.0667		1
																1.1418																										108.167		0
																1.0317																										164.6		1
																0.6696																										264.133		0
																0.4843																										175.333		0
																1.095																										141.033		0
																-0.9012																										131		1
																0.1814																										228		0
																-0.9365																										52.5		1
																-0.6981																										64		1
																-1.686																										67.8		1
																0.0128																										185		1
																0.8076																										47.9		1
																0.0351																										182.5		0
																1.1176																										164.333		1
																-0.783																										172		1
																0.7865																										199.267		1
																-0.0784																										337.033		0
																-0.5552																										264.767		1
																-0.2278																										68.1667		1
																0.1412																										291.167		0
																0.6682																										234.7		1
																-2.103																										160.333		1
																-0.5395																										84.5		1
																1.707																										90		1
																-0.8084																										20.6667		1
																0.6048																										252		0
																0.5172																										34.3		1
																1.0897																										44.7333		1
																2.0889																										217.633		1
																0.4289																										60.8667		1
																-1.0608																										163.867		0
																-0.0752																										140.2		0
																-0.0668																										143.533		0
																2.1806
																-0.2967
																-0.2397
																-1.2771
																-0.2598
																-0.3096
																0.4821
																0.0083
																-0.4269
																-0.4679
																0.8369
																0.2479
																2.3301
																-0.3261
																1.5917
																0.924
																-1.3013
																-0.076
																0.4935
																-0.4796
																1.357
																0.8918
																0.4617
																-1.4843
																1.0485
																-0.3199
																0.6263
																-0.091
																0.6225
																0.833
																0.2835
																0.8867
																-0.176
																0.2491
																-0.699
																0.1923
																-1.34
																-1.1009
																1.5156
																-0.5544
																0.4245
																0.1974
																-0.3539
																0.847
																-0.3968
																-1.6696
																1.4406
																0.7382
																0.2739
																-0.7451
																-1.3296
																1.8071
																0.5977
																1.406
																1.4979
																1.0741
																1.0418
																-1.0621
																-1.283
																-1.4013
																-0.6551
																-1.4016
																1.1685
																-0.3362
																0.2311
																-0.3175
																0.4403
																-0.541
																-0.3887
																1.5392
																-0.8996
																-1.6071
																-1.9
																0.6802
																-0.4978
																0.6897
																-0.9853
																-0.6274
																-1.0011
																-0.5583
																0.2063
																-0.0448
																0.2892
																0.4403
																1.5761
																1.0759
																0.6341
																-0.6616
																-0.3833
																1.2025
																0.6263
																1.0235
																-0.3059
																-1.9926
																-0.8788
																1.0788
																-0.8864
																0.1538
																-0.799
																1.1508
																-1.9371
																-1.6952
																-0.3498
																-1.89
																1.242
																-0.0174
																-0.4158
																0.0106
																0.8211
																1.421
																0.2596
																-1.7541
																-1.1851
																1.6698
																0.618
																-0.6421
																0.8507
																-0.3287
																-2.2382
																0.6922
																-1.908
																0.6022
																0.9355
																-1.9791
																-0.2304
																0.8158
																0.2112
																0.3055
																0.9468
																1.6648
																-0.3716
																-1.4093
																-1.2343
																1.7493
																-0.0744
																-1.0094
																0.683
																0.4053
																-0.3076
																0.3644
																0.1103
																0.6114
																-0.8894
																0.1836
																-0.2993
																1.0196
																-0.7554
																1.5002
																-1.9025
																-0.4236
																0.966
																-0.4265
																1.7705
																0.7641
																0.0959
																-1.7451
																1.8066
																2.0126
																-0.0621
																0.6424
																0.3046
																1.3331
																1.2354
																-1.2396
																-0.5554
																1.6562
																0.2862
																-1.8229
																0.9343
																0.9996
																0.9318
																1.8105
																1.0134
																0.5047
																1.6622
																0.0278
																0.5726
																0.5974
																0.8055
																-0.6334
																0.688
																1.016
																2.7216
																-0.5969
																1.0489
																0.6518
																1.5837
																-1.9859
																0.9137
																-0.1305
																0.9567
																0.5377
																1.19
																1.0506
																0.6546
																0.8594
																-0.2292
																1.0881
																-1.2135
																-0.7392
																0.2338
																-0.9035
																-0.2309
																0.8799
																1.4116
																0.7494
																-0.1283
																-0.3895
																-0.4907
																1.0022
																2.4196
																0.5242
																0.1934
																0.2049
																-0.0602
																-0.5877
																0.0187
																0.2558
																-0.4177
																0.2101
																1.9144
																0.5896
																2.3939
																-0.136
																1.1453
																-2.1078
																2.1047
																1.2709
																0.6566
																0.9236
																0.1407
																0.1813
																1.0815
																-0.652
																1.8174
																0.154
																0.4458
																2.036
																-0.2911
																-0.6759
																0.5191
																-1.9709
																0.5166
																1.0891
																-0.6566
																0.3841
																0.2257
																0.6497
																-0.1105
																-1.8636
																0.9417
																-0.6304
																0.2219
																0.9542
																0.0942
																0.133
																0.5409
																0.0371
																0.4719
																0.1551
																-0.6464
																0.7098
																-0.5452
																0.5059
																0.2054
																-0.4879
																1.0974
																2.2013
																-0.1051
																1.7025
																1.1233
																1.0891
																-0.1491
																1.032
																-1.7767
																0.2505
																-0.9218
																-1.191
																1.3176
																-0.8133
																1.1511
																1.7937
																0.4873
																0.2478
																0.528
																1.8191
																-1.6608
																2.0403
																-1.7962
																1.3753
																0.2794
																0.3245
																1.2678
																-0.5558
																1.9959
																1.0732
																1.5658
																-0.7146
																1.0108
																-0.4443
																0.0852
																-1.356
																0.491
																1.5247
																0.4529
																0.3431
																-0.6129
																1.186
																-1.2053
																0.0942
																-0.1927
																-0.0607
																-0.5757
																-0.5105
																-0.2928
																-0.1501
																0.945
																0.4793
																-0.5632
																-0.292
																0.4775
																1.7025
																-1.7811
																-1.3263
																1.4623
																-0.1514
																-1.7828
																-0.2503
																-0.2542
																-0.6148
																-1.6486
																0.6908
																-0.3396
																-0.7062
																-0.6007
																-1.4415
																0.0832
																-1.7405
																-0.5609
																-0.6991
																-0.3502
																-1.7201
																1.2091
																-0.223
																-2.0474
																-0.0354
																-1.5436
																-0.9003
																0.2044
																0.3138
																-0.4739
																-0.2534
																-0.9637
																-1.3781
																0.0972
																-0.828
																1.3376
																0.2656
																-1.8423
																0.3183
																-1.2549
																-1.2328
																0.6539
																-0.0278
																-0.063
																0.8775
																-0.0311
																-0.5969
																1.2901
																0.1285
																-1.1217
																-0.3481
																0.0012
																0.008
																-1.1248
																-0.3141
																-0.1269
																-2.1749
																-0.3779
																-1.3991
																-0.2168
																-0.2261
																-1.0292
																-0.2915
																0.4242
																-0.73
																0.4041
																-1.0658
																1.2101
																-1.4605
																-0.6965
																0.7609
																-0.7212
																0.6539
																-1.0077
																-1.0034
																0.152
																-0.0359
																-0.1676
																0.2133
																0.1432
																-0.2727
																-0.6988
																1.0862
																-2.1662
																-0.8546
																0.2915
																-1.7431
																0.8002
																-1.0117
																-0.5069
																-0.3468
																0.8515
																0.0541
																0.3155
																0.6363
																-1.0279
																-0.2525
																1.4901
																0.065
																0.1351
																1.2162
																-0.405
																-0.0141
																0.1622
																-0.9345
																0.0912
																1.1253
																-2.1602
																0.0292
																-1.6365
																-1.4835
																-0.2146
																1.1084
																-0.1815
																0.1602
																-1.7561
																0.3387
																0.7846
																-1.3858
																0.1586
																0.3296
																0.3071
																2.1497
																-0.1446
																0.7824
																0.5771
																-0.3137
																0.0042
																1.0524
																0.4553
																0.0336
																0.5312
																-0.0812
																-0.3984
																0.0847
																-0.4923
																-0.7146
																-1.0998
																-1.431
																-0.4775
																-0.7469
																0.8926
																0.0902
																0.2716
																-1.0998
																1.289
																1.1148
																-0.151
																-0.7021
																0.0739
																1.101
																0.1325
																-0.715
																-0.0644
																-0.7528
																-0.7168
																-0.1537
																-0.0424
																-0.0537
																-0.1301
																-0.6075
																-1.6665
																1.9107
																-1.4362
																-0.5129
																0.3563
																0.115
																-0.4659
																1.5904
																2.1281
																1.5713
																-0.7157
																-0.1608
																-1.5738
																0.2107
																0.4254
																-1.0217
																-0.3204
																0.589
																-0.1993
																1.1665
																-1.0342
																-0.4246
																0.1571
																-0.5632
																-0.6289
																-0.286
																-0.8613
																0.681
																0.6767
																-0.5969
																0.7675
																-1.3773
																-0.5969
																0.721

## Sheet: Supplementary Figure S1
Figure S1B					Figure S1C			Figure S1D					Figure S1E			Figure S1F				Figure S1G
								Brain					Brain
WT	Pipp-/-	Pten+/-	Pipp-/-;Pten+/-		Pten+/-	Pipp-/-;Pten+/-		WT	Pipp-/-	Pten+/-	Pipp-/-;Pten+/-		Pten+/-	Pipp-/-;Pten+/-			Enlarged LN	Normal LN		Days	WT	Pipp	Pten+/-	Pipp-/-;Pten+/-
23.48	27.89	31.54	31.55		20.46	27.31		0.0199319	0.017641	0.0201332	0.01794		0.027957	0.02175		WT	0	12		257				1
25.9	22.6	23.55	27.19		23.71	36.04		0.0201931	0.02177	0.0233546	0.022803		0.026191	0.014539		Pipp-/-	0	11		270				1
25.5	24.76	27.6	28.94		31.32	39.08		0.0247451	0.019871	0.0226087	0.021078		0.019444	0.016223		Pten+/-	12	2		180				1
25.93	25.63	27.57	28.49		25.31	30.93		0.0150791	0.019899	0.0222706	0.021551		0.023864	0.020175		Pipp-/-;Pten+/-	12	3		215				1
29.5	25.9	22.92	29.01		32.2	23.58		0.0167119	0.01834	0.0236038	0.021786		0.019534	0.02536						142				1
21.3	24.65	27.18	31.81		26.7	28.06		0.0232864	0.020041	0.0224798	0.018579		0.02397	0.02149						260			1
25.9	26.41	25.3	29.72		26.39	26.47		0.0186873	0.019122	0.0244664	0.020626		0.023683	0.021949						201				1
23.4	24.18	32.25	24.73		31.31	26.57		0.0217094	0.020099	0.0195349	0.024302		0.019451	0.021603						246			1
31.7	22.58	25.35	23.16		30.89	28.52		0.0156782	0.021878	0.0239448	0.024396		0.019909	0.021914						271			1
24.56	23.03	24.64	24.66		30.72	28.97		0.0197883	0.021494	0.0245536	0.022993		0.019792	0.021609						145			1
25.03	24.83	27.69	32.43		19.37	31.94		0.0197363	0.019613	0.021199	0.020197		0.030356	0.019537						138				1
25.08	28.88				29.3	30.75		0.0195375					0.020273	0.020163						265				1
26.66	28.32																			270			1
31.28								Heart					Heart							223			1
29.34								WT	Pipp-/-	Pten+/-	Pipp-/-;Pten+/-		Pten+/-	Pipp-/-;Pten+/-						211				1
28.28								0.005026	0.004554	0.00501	0.003391		0.008895	0.0052						174				1
22.34								0.005483	0.005796	0.005393	0.004229		0.006369	0.005355						160				1
33.3								0.005059	0.00525	0.004529	0.004388		0.004278	0.003992						219				1
								0.004666	0.005033	0.00457	0.004072		0.00565	0.004009						215				1
								0.004068	0.005251	0.006414	0.004137		0.004969	0.005004						215				1
								0.00554	0.00568	0.004489	0.004275		0.005393	0.004241						219				1
								0.004093	0.004506	0.004743	0.004643		0.005078	0.005176						219				1
								0.004701	0.004549	0.003814	0.005135		0.004631	0.006398						146				1
								0.004069	0.004827	0.005602	0.004793		0.004208	0.005505						155				1
								0.00452	0.005384	0.005317	0.004055		0.003809	0.004625						156			1
								0.004834	0.004873	0.004225	0.004656		0.009293	0.003694						152				1
								0.004944					0.00413	0.00413						133			1
																				137			1
								Lung					Lung							194			1
								WT	Pipp-/-	Pten+/-	Pipp-/-;Pten+/-		Pten+/-	Pipp-/-;Pten+/-						269			1
								0.006772	0.005127	0.005834	0.005737		0.010117	0.006664						214			1
								0.008958	0.006637	0.007389	0.006804		0.012273	0.008047						214			1
								0.007176	0.0063	0.009058	0.00895		0.007375	0.006346						270			1
								0.006749	0.007959	0.006565	0.007336		0.009008	0.007371						275			1
								0.006915	0.005907	0.008508	0.005998		0.007174	0.007294						272			1
								0.00784	0.005963	0.005923	0.006507		0.010375	0.006308						266			1
								0.007143	0.009466	0.007036	0.008042		0.00936	0.008387						248			1
								0.006581	0.013937	0.006729	0.007926		0.007761	0.008167						246			1
								0.005331	0.012932	0.007258	0.008851		0.007996	0.008275						211				1
								0.008143	0.008163	0.008279	0.006934		0.006152	0.006835						270	0
								0.007591	0.007813	0.006609	0.009374		0.012442	0.007545						270	0
								0.010367					0.011024	0.005041						270	0
																				270	0
								Liver					Liver							270	0
								WT	Pipp-/-	Pten+/-	Pipp-/-;Pten+/-		Pten+/-	Pipp-/-;Pten+/-						270	0
								0.048041	0.042381	0.052156	0.051125		0.053715	0.062285						270	0
								0.037722	0.03385	0.051507	0.049577		0.052299	0.035266						270	0
								0.048157	0.048546	0.056051	0.054561		0.04735	0.050512						270	0
								0.044504	0.048771	0.052339	0.051527		0.053931	0.05451						270		0
								0.043661	0.046486	0.058333	0.051327		0.050435	0.049788						270		0
								0.043803	0.04783	0.045659	0.050487		0.051835	0.04551						270		0
								0.048417	0.039947	0.0483	0.04926		0.046457	0.062561						270		0
								0.052094	0.040364	0.04769	0.055884		0.063366	0.056605						270		0
								0.043533	0.040523	0.05286	0.048964		0.046067	0.048212						270		0
								0.042264	0.05102	0.054343	0.045174		0.046224	0.052054						270		0
								0.051698	0.03528	0.05948	0.051742		0.055498	0.051315						270		0
								0.03425					0.065802	0.044455						270		0
																				270		0
								Kidney					Kidney							270		0
								WT	Pipp-/-	Pten+/-	Pipp-/-;Pten+/-		Pten+/-	Pipp-/-;Pten+/-
								0.00641	0.005558	0.005422	0.005055		0.007576	0.006023
								0.00749	0.007566	0.005987	0.005921		0.00658	0.006548
								0.006333	0.00626	0.005797	0.006583		0.005619	0.00554
								0.005862	0.006048	0.006275	0.005844		0.00648	0.005836
								0.00561	0.006255	0.007243	0.006532		0.005916	0.005789
								0.005915	0.006308	0.006623	0.005989		0.006273	0.005916
								0.005502	0.005983	0.00587	0.005838		0.006442	0.007083
								0.00609	0.005418	0.005612	0.006349		0.006116	0.006323
								0.005789	0.005824	0.006292	0.005635		0.005115	0.005926
								0.005558	0.006361	0.006656	0.005921		0.005729	0.005661
								0.005893	0.007048	0.006031	0.005612		0.007641	0.005135
								0.006699					0.006416	0.006423
								Spleen					Spleen
								WT	Pipp-/-	Pten+/-	Pipp-/-;Pten+/-		Pten+/-	Pipp-/-;Pten+/-
								0.003876	0.003657	0.004153	0.004279		0.012219	0.006664
								0.006486	0.00469	0.00535	0.004193		0.00755	0.004023
								0.005059	0.003756	0.006594	0.006012		0.005556	0.003454
								0.003972	0.00398	0.003954	0.004037		0.00648	0.005238
								0.003085	0.003552	0.004843	0.008652		0.004068	0.00475
								0.004554	0.003124	0.00504	0.004621		0.004831	0.004633
								0.003784	0.003484	0.004545	0.005855		0.00341	0.010729
								0.003846	0.003805	0.005612	0.00558		0.004344	0.007678
								0.002808	0.00434	0.00497	0.005052		0.005374	0.003892
								0.003054	0.004429	0.004586	0.005718		0.005566	0.005454
								0.004195	0.00447	0.008017	0.004255		0.005059	0.005041
								0.004585					0.002765	0.004455

## Sheet: Supplementary Figure S2
Figure S2A
INPP5J					PTEN
MCF-10A	MCF-7	T47D	MDA-MB-231		MCF-10A	MCF-7	T47D	MDA-MB-231
0.84	0.12	88.9	2.6		114.6	3.4	177	195
0.76	11.8	97.7	5.1		79.9	73.6	220	292
0.18	12.8	85.5	4.2		59.7	134.4	195	214

## Sheet: Supplementary Figure S3
Figure S3A				Figure S3B				Figure S3C					Figure S3D
Control	PIPP	PIPP/PTEN		Control	PIPP	PIPP/PTEN		Control	PIPP	PTEN	PIPP/PTEN		Control	PIPP	PTEN	PIPP/PTEN
1	0.152623	0.524858		1	0.602904	0.521233		1	0.524858	1.55833	0.692555		1	1.16473	0.463294	0.570382
1	0.387135	0.528509		1	0.664343	0.570382		1	0.529609	1.59438	0.621144		1	1.06437	0.25	0.267943
1	0.264343	0.521233		1	0.517632	0.466516		1	0.615572	1.11729	0.664343		1	1.29235	0.29937	0.291183
1	0.273573	0.139661		1	0.63728	0.371131		1	0.832199	1.06437	0.678302

[truncated: 3 more sheets: Supplementary Figure S4, Supplementary Figure S5, Supplementary Figure S6]
